# Supplementary material for: Paedomorphosis and retention of juvenile diet lead speciation in a group of Neotropical snakes (Colubroides-Philodryadini)
Source: Sci Rep. 2024 May 2;14:10071. doi: 10.1038/s41598-024-60885-y (PMC11066030; doi:10.1038/s41598-024-60885-y)
Supplement: Supplementary file 2 — Supplementary Tables. [file 41598_2024_60885_MOESM2_ESM.xlsx]

## Sheet: TableS1
Species	Specimens
Incaspis simonsii	SMF 46281
Tropidodryas serra	UMMZ 63031
Chlorosoma viridissimum	UMMZNA
Philodryas nattereri	UMMZ 209965; FML 01779
Philodryas mattogrossensis	FML 01886, 0363, 01809, 02284, 02286; MACN 33420; ZFMK 46281
Philodryas chamissonis	UMMZ 111570; FML 02039, 02040, 01489
Philodryas baroni	UMMZ 98876; FML 01298, 02123, 02145, 02153, 00768, 02288, 02296
Philodryas trilineata	FML 02154, 0139, 0322, 0019, 01735
Philodryas olfersii	UMMZ 94102; FML 01419, 01798, 0143
Philodryas aestiva	UMMZ 108990; FML 1818
Philodryas varia	ZFMK 60181; FML 01502, 01392, 01908, 01002
Philodryas patagoniensis	UMMZ 108987; FML 01278, 01725, 01920; MACN 40008; CFA-R 748, CFA-R 812-31
Philodryas agassizii	UMMZ 204193; CFA-R 811
Philodryas psammophidea	UMMZ 94103

## Sheet: TableS2
Species	Specimen	SVL (mm)	TL (mm)	Ontogenetic stage
Philodryas agassizii	CFA-RE 811	144	196	Juvenile
Philodryas agassizii	UMMZ 204193	298	382	Adult
Philodryas patagoniensis	CFA-RE 748	180	234	Neonate
Philodryas patagoniensis	CFA-RE 812	203	266	Juvenile
Philodryas patagoniensis	CFA-RE 815	389	503	Juvenile
Philodryas patagoniensis	CFA-RE 816	598	737	Adult
Philodryas patagoniensis	CFA-RE 819	696	892	Adult
Philodryas patagoniensis	CFA-RE 820	715	918	Adult
Philodryas patagoniensis	CFA-RE 821	735	952	Adult
Philodryas patagoniensis	CFA-RE 822	796	1011	Adult
Philodryas patagoniensis	CFA-RE 823	807	1038	Adult
Philodryas patagoniensis	CFA-RE 829	1018	1220	Adult
Philodryas patagoniensis	CFA-RE 830	1030	1267	Adult
Philodryas varia	ZFMK 60181	274	370	Juvenile
Philodryas psammophidea	UMMZ 94103	NA	830	Adult

## Sheet: TableS3
Parameters	P.agassizii CFA-R 811	P.patagoniensis CFA-R 812	P.patagoniesis CFA-RE 748	P.patagoniesis CFA-RE 815, 820, 821, 825, 826, 828, 829	P.patagoniesis CFA-RE 813, 814, 816-819, 822-824, 827, 830, 831	P. varia ZFMK 60181
Source Voltage (kV)	80	60	60	73	75	75
Source Current (µA)	100	114	95	60	60	100
Image pixel Size (µm)	11.62	16.28	8.1626	35.4888	35.1341	18.1
Exposure (ms)	600	600	600	600	600	650
Rotation Step (deg)	/	/	0.23	0.21	0.23	0.25
360 Rotation	Yes	Yes	No	Yes	Yes	Yes
Frame Averaging	On	On	On (7)	On (6)	On (5)	On (5)
Filter	No	No	No	No	No	No
Scan duration	01h 56'	01h 38'	01h 34' 37''	02h 20' 42''	01h 53' 05''	01h 50' 39''

## Sheet: TableS4
Landmark Number	Description
1	Anterior-most medial point of premaxilla.
2	Dorsal-most tip of nasal process of premaxilla.
3	Left lateralmost tip of premaxilla.
4	Right lateralmost tip of premaxilla.
5	Tip of the left vomerine process of premaxilla.
6	Tip of the right vomerine process of premaxilla.
7	Anterior tip of left dorsal lamina of nasal in dorsal view.
8	Anterior tip of right dorsal lamina of nasal in dorsal view.
9	Greatest lateral (or ventrolateral) extent of dorsal lamina of the left nasal.
10	Greatest lateral (or ventrolateral) extent of dorsal lamina of the right nasal.
11	Posteriormost point of nasals in the mid-sagittal plane.
12	Anterior point of greatest inflection of the dorsal lamina of left frontal.
13	Anterior point of greatest inflection of the dorsal lamina of right frontal.
14	Contact point between left frontal and prefrontal on the anterolateral corner of left frontal.
15	Contact point between right frontal and prefrontal on the anterolateral corner of right frontal.
16	Posterolateral corner of left frontal, joint between left frontal and prefrontal.
17	Posterolateral corner of right frontal, joint between right frontal and parietal.
18	Most anterior point of parietal along mid-sagittal plane in dorsal view.
19	Most anterior point of supraoccipital along mid-sagittal plane in dorsal view.
20	Left point of contact between parietal, prootic, and supraoccipital (on supraoccipital).
21	Right point of contact between parietal, prootic, and supraoccipital (on supraoccipital).
22	Point of intersection between supraoccipital crest of supraoccipital and left otoccipital.
23	Point of intersection between supraoccipital crest of supraoccipital and right otoccipital.
24	Most posterior point of supraoccipital along mid-sagittal plane in dorsal view.
25	Most posterior point of otoccipitals in dorsal view along mid-sagittal plane.
26	Ventral tip of the left atlantal crest.
27	Ventral tip of the right atlantal crest.
28	Posterior end of occipital condyle.
29	Anteriormost point of the dorsomedial flange of left prefrontal.
30	Anteriormost point along anterior margin of left prefrontal.
31	Anterior point of ventrol-lateral margin of left prefrontal.
32	Posterior point of ventrol-lateral margin of left prefrontal.
33	Anteriormost point of the dorsomedial flange of right prefrontal.
34	Anteriormost point along anterior margin of right prefrontal.
35	Anterior point of ventro-lateral margin of right prefrontal.
36	Posterior point of ventro-lateral margin of right prefrontal.
37	Posterolateral tip of the right vomer.
38	Posterolateral tip of the left vomer.
39	Most anterior point of contact between parabasisphenoid and parietal, on parabasisphenoid (right).
40	Most anterior point of contact between parabasisphenoid and parietal, on parabasisphenoid (left).
41	Right corner of parabasisphenoid at the level of suture between parietal, prootic and parabasisphenoid.
42	Left corner of parabasisphenoid at the level of suture between parietal, prootic and parabasisphenoid.
43	Most posterior point of parabasisphenoid along mid-sagittal plane.
44	Posteriormost tip of parabasisphenoid, at the level of contact between parabasisphenoid, basioccipital, and left prootic.
45	Posteriormost tip of parabasisphenoid, at the level of contact between parabasisphenoid, basioccipital, and right prootic.
46	Anteriormost tip of left maxilla.
47	Posterior-most tip of left maxilla.
48	Anterior end of right palatine.
49	Anterior end of left palatine.
50	Anterior-most tip of right maxilla.
51	Posterior-most tip of right maxilla.
52	Posterior tip of the quadrate ramus of the left pterygoid
53	Posterior tip of the quadrate ramus of the right pterygoid.
54	Anterior tip of left supratemporal.
55	Posterior tip of left supratemporal.
56	Anterior tip of right supratemporal.
57	Posterior tip of right supratemporal.
Curve semilandmarks (1)	Dorsolateral edge of right maxilla.
Curve semilandmarks (2)	Dorsolateral edge of left maxilla.
LJ 1	Anterior tip of the dentary.
LJ 2	Posterior tip of the dentigerous process of dentary.
LJ 3	Most anterior point of concavity (notch) between dorsal and ventral processes of dentary in lateral view.
LJ 4	End of posteroventral process of dentary in lateral view.
LJ 5	Anterolateral tip of compound bone.
LJ 6	Compound bone foramen, midpoint of posterior border of the compound bone foramen.
LJ 7	Posterior tip of retroarticular process of the compound bone.
LJ 8	Point of greatest inflection of the anterior edge of glenoid cavity of compound bone.
LJ 9	Most ventral contact between angular and splenial.
LJ 10	Most posterior point of angular.
Curve semilandmarks (LJ1)	Surangular crest of the compound bone.
Curve semilandmarks (LJ2)	Prearticular crest of the compound bone.
Curve semilandmarks (LJ3)	Ventral curve of dentary
Curve semilandmarks (LJ4)	Ventral curve of compound bone.

## Sheet: TableS5
Species	Centroid Size	P.p TL = 234mm	P.p TL = 266mm	P.p TL = 503mm	P.p TL = 737mm	P.p TL = 892mm	P.p TL = 918mm	P.p TL = 952mm	P.p TL = 1011mm	P.p TL = 1038mm	P.p TL = 1220mm	P.p TL = 1267mm	P.a TL = 196mm	P.aTL = 382 mm	P.ps TL = 830mm
P.patagoniensis TL = 234mm	44.3811	0
P.patagoniensis TL = 266mm	49.0053	0.0543832	0
P.patagoniensis TL = 503mm	61.9169	0.0849183	0.0736099	0
P.patagoniensis TL = 737mm	77.3406	0.122787	0.106721	0.0730885	0
P.patagoniensis TL = 892mm	81.9301	0.128066	0.115363	0.0779392	0.0631864	0
P.patagoniensis TL = 918mm	85.556	0.134362	0.118878	0.0869638	0.0722203	0.0668053	0
P.patagoniensis TL = 952mm	85.612	0.133778	0.126069	0.0860275	0.0586884	0.0542783	0.0683854	0
P.patagoniensis TL = 1011mm	89.7904	0.141709	0.1217	0.0880314	0.0631114	0.0709084	0.0835274	0.0639604	0
P.patagoniensis TL = 1038mm	90.1942	0.139277	0.129404	0.0812553	0.066504	0.0668116	0.0821918	0.0600218	0.0716146	0
P.patagoniensis TL = 1220mm	100.603	0.15366	0.136289	0.0931898	0.0685132	0.0721054	0.0773682	0.0618415	0.0586351	0.0557134	0
P.patagoniensis TL = 1267mm	107.812	0.171699	0.158257	0.118226	0.0967783	0.0963823	0.105746	0.0850209	0.0842676	0.0875202	0.0830147	0
P.agassizii TL = 196mm	32.1512	0.0749444	0.0674827	0.110812	0.141787	0.150572	0.151713	0.158294	0.155915	0.157591	0.171516	0.194401	0
P.agassizii TL = 382 mm	48.3389	0.0774347	0.0675684	0.084296	0.109014	0.119407	0.112922	0.119297	0.124462	0.121957	0.132729	0.158728	0.0657731	0
P.psammophidea TL = 830mm	78.5699	0.173338	0.156552	0.127046	0.085239	0.0918892	0.109349	0.0839214	0.08473	0.0897141	0.0810379	0.102488	0.180053	0.144998	0
P.varia TL = 370mm	54.4028	0.0528424	0.058433	0.0762586	0.101702	0.108408	0.117463	0.114697	0.128812	0.119113	0.135107	0.157557	0.0830167	0.0695622	0.148179

## Sheet: TableS6
Species	Centroid Size	P.p TL = 234mm	P.p TL = 266mm	P.p TL = 503mm	P.p TL = 737mm	P.p TL = 892mm	P.p TL = 918mm	P.p TL = 952mm	P.p TL = 1011mm	P.p TL = 1038mm	P.p TL = 1220mm	P.p TL = 1267mm	P.a TL = 196mm	P.aTL = 382 mm	P.ps TL = 830mm
P.patagoniensis TL = 234mm	20.8068	0
P.patagoniensis TL = 266mm	23.6748	0.0520189	0
P.patagoniensis TL = 503mm	33.573	0.0722861	0.0509352	0
P.patagoniensis TL = 737mm	46.1618	0.0897136	0.0656136	0.0453703	0
P.patagoniensis TL = 892mm	48.0667	0.0718706	0.0512305	0.0426021	0.0375548	0
P.patagoniensis TL = 918mm	51.3759	0.0849815	0.0764713	0.0655346	0.0610388	0.0626703	0
P.patagoniensis TL = 952mm	52.6988	0.0823216	0.0567442	0.0379371	0.0375584	0.0321585	0.0581972	0
P.patagoniensis TL = 1011mm	53.4682	0.0947514	0.0806709	0.0663033	0.0575473	0.0494414	0.0784379	0.0451199	0
P.patagoniensis TL = 1038mm	55.4817	0.0846053	0.0680676	0.0592728	0.0563008	0.0407531	0.0744818	0.0430721	0.036797	0
P.patagoniensis TL = 1220mm	62.3217	0.0876947	0.073938	0.0632425	0.0512707	0.0440072	0.0615283	0.0430986	0.0480397	0.0524346	0
P.patagoniensis TL = 1267mm	66.5341	0.0846235	0.0792137	0.0610834	0.0573221	0.0548113	0.054049	0.0506759	0.0467259	0.0482556	0.0430968	0
P.agassizii TL = 196mm	14.5075	0.0734999	0.0631777	0.0595099	0.0676353	0.0656292	0.0596033	0.0633791	0.0878983	0.0788175	0.0803503	0.0696512	0
P.agassizii TL = 382 mm	24.7652	0.0747471	0.0627583	0.0527817	0.0790049	0.0675552	0.0699165	0.0688257	0.0930258	0.0780765	0.0811262	0.075302	0.062197	0
P.psammophidea TL = 830mm	49.8517	0.0837477	0.0690973	0.060249	0.0821515	0.0705824	0.0719575	0.062539	0.0912634	0.0874461	0.0748594	0.0821437	0.0829303	0.0639461	0
P.varia TL = 370mm	29.0218	0.0511113	0.0396422	0.0554465	0.0790175	0.063357	0.083283	0.0679309	0.0930027	0.0814713	0.0818344	0.085905	0.0704408	0.0610823	0.0617086

## Sheet: TableS7
Collection	Number	TL	Gut content	Prey type	Source
MLP	R.6081	311	Spider	Spider	This work
ZUFSM	491	398	Snake	Snake	Hartmann & Marques, 2005
ZUFSM	1608	400	Leptodactylus gracilis	Anuran	Hartmann & Marques, 2005
ZVC-R	1752	413	Lycosa sp.	Spider	Carreira-Vidal, 2002
ZVC-R	1752	413	Leptodactylid frog	Anuran	Carreira-Vidal, 2002
CHFURG	3374	424	Leptodactylus latrans	Anuran	Quintela & Loebmann, 2019
CHFURG	4772	433	Leptodactylus latrans	Anuran	Quintela & Loebmann, 2019
CHFURG	4559	442	Hoplias malabaricus	Fish	Quintela & Loebmann, 2019
CHFURG	1873	458	Leptodactylus latrans	Anuran	Quintela & Loebmann, 2019
CHFURG	1883	464	Diptera	Insect	Quintela & Loebmann, 2019
FZB (MCN)	6061	465	Hair	Mammal	Hartmann & Marques, 2005
CFA-R	815	503	Lycosa sp.	Spider	This work
MCP	5953	507	Scinax fuscovarius	Anuran	Hartmann & Marques, 2005
MLP	R.5698	550	Lycosa sp.	Spider	This work
CHFURG	4775	551	Belostomatidae	Insect	Quintela & Loebmann, 2019
CHFURG	4775	551	Belostomatidae, frog	Anuran	Quintela & Loebmann, 2019
CHFURG	3751	578	Frog	Anuran	Quintela & Loebmann, 2019
ZVC-R	603	603	Rodent	Mammal	Carreira-Vidal, 2002
MLP	R.5720	629	Ophiodes sp.	Lizard	This work
ZVC-R	417	630	Lycosa sp.	Spider	Carreira-Vidal, 2002
ZVC-R	417	630	Lycosa sp.	Spider	Carreira-Vidal, 2002
MLP	JW.596	642	Insect	Insect	This work
CHFURG	5278	650	Mammal	Mammal	Quintela & Loebmann, 2019
CHFURG	4774	654	Sigmodontinae	Mammal	Quintela & Loebmann, 2019
MLP	R.5845	659	Lizard	Lizard	This work
MLP	R.5747	660	Lycosa sp.	Spider	This work
CHFURG	1983	685	Cercosaura schreibersii	Lizard	Quintela & Loebmann, 2019
ZVC-R	1509	687	Leptodactylid frog	Anuran	Carreira-Vidal, 2002
MLP	R.5751	693	Lycosa sp.	Spider	This work
MLP	R.5751	693	Lizard	Lizard	This work
CFA-R	816	727	Lycosa sp.	Spider	This work
ZVC-R	2074	728	Liolaemus wiegmanii	Lizard	Carreira-Vidal, 2002
CHFURG	1979	732	Cercosaura schreibersii	Lizard	Quintela & Loebmann, 2019
ZUFSM	1601	785	Teius oculatus	Lizard	Hartmann & Marques, 2005
CHFURG	5573	797	Leptodactylus latrans	Anuran	Quintela & Loebmann, 2019
NA	NA	800	Troglodytes aedon	Bird	Carvalho et al., 1999
MCP	6573	815	Hair	Mammal	Hartmann & Marques, 2005
ZUFSM	1455	820	Lizard	Lizard	Hartmann & Marques, 2005
ZUFSM	138	830	Frog	Anuran	Hartmann & Marques, 2005
ZVC-R	2138	835	Lycosa cf. L. thorelli	Spider	Carreira-Vidal, 2002
CHFURG	5971	845	Physalaemus gracilis	Anuran	Quintela & Loebmann, 2019
CHFURG	1980	847	Squamata	Lizard	Quintela & Loebmann, 2019
MLP	R.5947	847	Spider	Spider	This work
ZUFSM	1435	860	Leptodactylus fuscus	Anuran	Hartmann & Marques, 2005
ZUFSM	1435	860	Cercosaura schreibersii	Lizard	Hartmann & Marques, 2005
ZUFSM	726	870	Anuran	Anuran	Hartmann & Marques, 2005
ZUFSM	399	875	Erythrolamprus poecilogyrus	Snake	Hartmann & Marques, 2005
ZVC-R	952	893	Lycosa sp.	Spider	Carreira-Vidal, 2002
FZB (MCN)	2280	900	Anuran	Anuran	Hartmann & Marques, 2005
FZB (MCN)	1006	900	Insects, anuran	Anuran	Hartmann & Marques, 2005
MCP	8813	905	Insects, anuran	Anuran	Hartmann & Marques, 2005
MLP	R.6320	911	Spider	Spider	This work
ZUFSM	131	920	Aspronema dorsivittatum	Lizard	Hartmann & Marques, 2005
NA	NA	921	Coleopterans, hemipterans	Insect	Neto-Silva et al., 2012
CHFURG	3561	926	Cercosaura schreibersii	Lizard	Quintela & Loebmann, 2019
CHFURG	5232	942	Frog	Anuran	Quintela & Loebmann, 2019
ZUFSM	1398	945	Aspronema dorsivittatum	Lizard	Hartmann & Marques, 2005
ZVC-R	950	950	Stenocercus azureus	Lizard	Carreira-Vidal, 2002
NA	NA	964	Cinclodes pabsti	Bird	Zocche et al., 2017
FZB (MCN)	7997	965	Leptodactylus sp.	Anuran	Hartmann & Marques, 2005
IB	15448	965	Hair	Mammal	Hartmann & Marques, 2005
IB	45748	970	Lizard	Lizard	Hartmann & Marques, 2005
CHFURG	5287	976	Ophiodes aff. striatus	Lizard	Quintela & Loebmann, 2019
ZUFSM	353	980	Aspronema dorsivittatum	Lizard	Hartmann & Marques, 2005
ZVC-R	946	981	Lycosa sp.	Spider	Carreira-Vidal, 2002
FZB (MCN)	4562	985	Scinax fuscovarius	Anuran	Hartmann & Marques, 2005
CHFURG	1984	987	Squamata	Lizard	Quintela & Loebmann, 2019
ZVC-R	2140	988	Oligoryzomys flavescens	Mammal	Carreira-Vidal, 2002
ZVC-R	1972	993	Lizard	Lizard	Carreira-Vidal, 2002
IB	40630	995	Lizard scales	Lizard	Hartmann & Marques, 2005
ZUFSM	978	995	Hair	Mammal	Hartmann & Marques, 2005
ZUFSM	534	995	Feathers	Bird	Hartmann & Marques, 2005
CHFURG	3204	1005	Leptodactylus latrans	Anuran	Quintela & Loebmann, 2019
CHFURG	3204	1005	Cercosaura schreibersii	Lizard	Quintela & Loebmann, 2019
ZUFSM	967	1005	Philodryas agassizii	Snake	Hartmann & Marques, 2005
CHFURG	5511	1010	Mammal	Mammal	Quintela & Loebmann, 2019
CHFURG	1864	1015	Frog	Anuran	Quintela & Loebmann, 2019
CHFURG	2013	1022	Mammal	Mammal	Quintela & Loebmann, 2019
FZB (MCN)	2959	1025	Leptodactylus sp.	Anuran	Hartmann & Marques, 2005
ZUFSM	1088	1025	Leptodactylus fuscus	Anuran	Hartmann & Marques, 2005
CHFURG	2382	1030	Leptodactylus latrans	Anuran	Quintela & Loebmann, 2019
ZUFSM	1441	1030	Feathers	Bird	Hartmann & Marques, 2005
CHFURG	904	1037	Leptodactylus latrans	Anuran	Quintela & Loebmann, 2019
ZUFSM	971	1040	Teius oculatus	Lizard	Hartmann & Marques, 2005
CHFURG	5974	1041	Mammal	Mammal	Quintela & Loebmann, 2019
ZUFSM	465	1050	Cercosaura schreibersii	Lizard	Hartmann & Marques, 2005
IB	20945	1055	Hair	Mammal	Hartmann & Marques, 2005
CHFURG	1986	1068	Deltamys kempi	Mammal	Quintela & Loebmann, 2019
ZUFSM	990	1080	Insects, anuran	Anuran	Hartmann & Marques, 2005
ZVC-R	2366	1082	Pantodactylus schreibersii	Lizard	Carreira-Vidal, 2002
ZVC-R	2366	1082	Scapteromys tumidus	Mammal	Carreira-Vidal, 2002
ZVC-R	1959	1096	Frog	Anuran	Carreira-Vidal, 2002
CHFURG	5212	1099	Xenodon dorbignyi	Snake	Quintela & Loebmann, 2019
CHFURG	5579	1100	Leptodactylus latrans	Anuran	Quintela & Loebmann, 2019
MCP	6112	1110	Hair	Mammal	Hartmann & Marques, 2005
FZB (MCN)	7690	1115	Aspronema dorsivittatum	Lizard	Hartmann & Marques, 2005
FZB (MCN)	7690	1115	Cercosaura schreibersii	Lizard	Hartmann & Marques, 2005
ZVC-R	175	1122	Rodent	Mammal	Carreira-Vidal, 2002
FZB (MCN)	6617	1125	Hair	Mammal	Hartmann & Marques, 2005
FZB (MCN)	505	1130	Hair	Mammal	Hartmann & Marques, 2005
IB	11356	1130	Lizard tail	Lizard	Hartmann & Marques, 2005
MNRJ	4739	1130	Metachirus nudicaudatus	Mammal	Gonzaga et al., 1997
ZUFSM	866	1130	Bird squab	Bird	Hartmann & Marques, 2005
CHFURG	5509	1132	Mammal	Mammal	Quintela & Loebmann, 2019
ZUFSM	696	1135	Aspronema dorsivittatum	Lizard	Hartmann & Marques, 2005
ZUFSM	137	1135	Leptodactylus fuscus	Anuran	Hartmann & Marques, 2005
CHFURG	5211	1136	Oxyrhopus rhombifer	Snake	Quintela & Loebmann, 2019
CHFURG	2016	1142	Leptodactylus latrans	Anuran	Quintela & Loebmann, 2019
MCP	5844	1145	Hair	Mammal	Hartmann & Marques, 2005
MLP	R.6009	1162	Chick	Bird	This work
MLP	R.6009	1162	Mouse	Mammal	This work
CHFURG	5320	1167	Leptodactylus latrans	Anuran	Quintela & Loebmann, 2019
CHFURG	5478	1167	Frog	Anuran	Quintela & Loebmann, 2019
CHFURG	5518	1168	Dipsadidae	Snake	Quintela & Loebmann, 2019
CHFURG	5520	1170	Helicops infrataeniatus	Snake	Quintela & Loebmann, 2019
CHFURG	5520	1170	Philodryas patagoniensis	Snake	Quintela & Loebmann, 2019
CHFURG	5510	1173	Ophiodes aff. O. striatus	Lizard	Quintela & Loebmann, 2019
MCP	5843	1200	Lizard scales	Lizard	Hartmann & Marques, 2005
ZUFSM	550	1215	Feathers	Bird	Hartmann & Marques, 2005
ZVC-R	222	1215	Rodent	Mammal	Carreira-Vidal, 2002
ZUFSM	1744	1220	Feathers	Bird	Hartmann & Marques, 2005
ZUFSM	1171	1230	Hair	Mammal	Hartmann & Marques, 2005
ZUFSM	1650	1230	Rodent bones and hair	Mammal	Hartmann & Marques, 2005
FZB (MCN)	6154	1235	Lizard scales	Lizard	Hartmann & Marques, 2005
CHFURG	5280	1256	Leptodactylus latrans	Anuran	Quintela & Loebmann, 2019
ZUFSM	1853	1270	Feathers	Bird	Hartmann & Marques, 2005
CHFURG	4526	1301	Erythrolamprus semiaureus	Snake	Quintela & Loebmann, 2019
CHFURG	5303	1305	Holochilus vulpinus	Mammal	Quintela & Loebmann, 2019
ZUFSM	1295	1310	Leptodactylus ocellatus	Anuran	Hartmann & Marques, 2005
CHFURG	1927	1354	Rhinella fernandezae	Anuran	Quintela & Loebmann, 2019
CHFURG	5975	1354	Helicops infrataeniatus	Snake	Quintela & Loebmann, 2019
MCP	5638	1435	Philodryas patagoniensis	Snake	Hartmann & Marques, 2005
MCP	5638	1435	Rodent	Mammal	Hartmann & Marques, 2005
CFA-R	817	713	Lycosa_sp	Spider	This work
CFA-R	812	275	Lycosa_sp	Spider	This work
NA	NA	1150	Philodryas olfersii	Snake	Marques et al., 2012
NA	NA	1119	Serinus canaria	Bird	Otani et al., 2016
NA	NA	1119	Serinus canaria	Bird	Otani et al., 2016
CHFURG	5510	1116	Ophiodes striatus	Lizard	Entiauspe-Neto et al., 2018
CHFURG	5287	970	Ophiodes striatus	Lizard	Entiauspe-Neto et al., 2018
CHFURG	4526	1280	Erythrolamprus semiaureus	Snake	Teixeira et al., 2016
NA	NA	1400	Oxyrhopus petola	Snake	Martins et al., 2010
MNRJ	14122	371	Liolaemus lutzae	Lizard	Valente-Ariani et al., 2006
MNRJ	4739	1130	Mabuya agilis	Lizard	Gonzaga et al., 1997
NA	NA	1000	Furnarius rufus	Bird	Ucha & Dos Santos, 2017

## Sheet: TableS8
Prey-type	Arthropod	Anuran	Reptile	Mammal
Arthropod	0
Anuran	0.0067021	0
Reptile	1.9e-06	0.156765	0
Mammal	3.3e-06	0.103267	0.983533	0
Bird	1.89e-05	0.0784432	0.793576	0.961756
